# Supplementary material for: The venom composition of the parasitic wasp Chelonus inanitus resolved by combined expressed sequence tags analysis and proteomic approach
Source: BMC Genomics. 2010 Dec 7;11:693. doi: 10.1186/1471-2164-11-693 (PMC3091792; doi:10.1186/1471-2164-11-693)
Supplement: Additional file 1 — Table of peptide identification. Peptidic sequences obtained from the nano-LC-MS/MS analysis of venom proteins from C. inanitus are shown in blue into the corresponding amino acid sequences encoded by ORFs obtained from the transcriptome analysis of C. inanitus venom glands. [file 1471-2164-11-693-S1.XLS]

## Sheet: Feuille1
Protein names	Peptides identified by nano-LC-MS/MS analysis
Ci-14a	MKIAIVFLAVVAIALARPDDKMYTTKYDNIDVDGILASNRLLNNYVNCLMDKGPCSPEGKELKRLLPDALESECNKCSEKQKAASEKVIKFLVNERPELGNKLA
Ci-14b	MMKYLIIAFSLISFFSCYNCQFIKKLEQKKNELQDSNNALNFEWFITMVNSMLEQMQGRQLTDMDISPDAPCDEFIDDLLYHSNIIQVTCIKLLTYSDVIDRIEIEVVKKDGKSYAIQISTKDKNLAVVTKPLASQVKNNI
Ci-15	MRVILVILAISSLNFLNIVTSEGLEDPNEIAGDNQMNSGSSVGSKGDGSDPLQNIISGFFGVFQNVANSIKSVADGGIEGFKKTAETGLQLGKTVSGAFIKGGTEVVKGLLPNSSPEAGQARK
Ci-23a	MAGKEMIFIAALFVVVQSTPRFSFDQLSCPSVYSLKTAVKENEXTKNEDCRRARYICCENQNKVNVCAEGVLSQPITNLDSNKKATVESESTNLDKSIPVPTASTDNDDDVNDD
Ci-23b	MIFYIFLAVLLYLTPTLSREISNEEMKHGRTMFYSTNYDKCRHLISEDTYQTMLDGSEFDSDESRAFIVCSAEALGWIVDSRINVVKMLEDLPVILGRQLTLQESIMMPKIFTSCQIEAGVDEIEVEILMRFGQCVFNRIQTDT
Ci-23c	MLYLLIISVSIASVIEAIHGMDIPLCSESTQSQYPYPEDCTKYIQCNNGQAAVLNCGPGSNFNPKTHQCDSSYVKQDCHNLADSQETLRMFCKNVINGPISHPFDCSKFIECSSAMSTIKNCPPGLVYNSKIKVCDWPTSVQGCLENNENGKEHLSAESTNHQVDEDNKDDEDDDDE
Ci-27	MKMYFVIKFYLLIVFLSDDTFSQILDAVPNSREEKLGSCQLKIKEAVSKCLSDSLEKICEERYSNELVSKDSENSYSSISSLSSSSPPFSKNFNWDNSSPLAKPSDFYSKEKKTFNSPRPWSSIKTQDETSEVFSNKFSDNSESLRPREPIVTARTSIRIVDSARKNNGDVKTFTTIPKPKSEVKPSRLWQQDASGKWINYTSTITNKKY
Ci-28	MAYKIFNIIALFLIVGTIIASPVDRPTENVKNSLLKSVLDSMNNGHSNHSFLNGTLLNVEKILAEKKKEEPTKIDVNDPIIKDFVNTGIDKLGEYKPPGKPLVTSMVNATKEDIPDGTKYVIYFVIIDPTCVTSGISTTCSTQDDSLARLCTVIVEEKHQLKYTVRHFDATCEKEQYPLDTLI
Ci-35a	MFYIMWKLKIIIALAVIKESLILIDSHDLEDKSFPISYKDISWLVGIYKVLSTKSSKAHDKFQCQGILIKPTIVYATDQCLESTDSYNDLKVRTYTWNDKDNKNTTSYQQRDVIGIGPKKIYLSSSAHSISVRRLALVYLSSSFDLHSDLPYYPIQQSLTSKIMSQVDMNNCHYIGLVKDKDDGVSIL
Ci-35b	MKFLLLFATGFYLITNKISANEKTTTKKCGGLNTEVIIKRKLNRTMDDICFGQQIHSHAVIIPAYCVEGIPKTELKIETNYKKPVINTREVLNIFSHPSYSHCVTRNDLAILVFEKAFDAQYDKICIEPAEAVDSDESRKCKLQLNSYTNRNKHFDINGVPYGRCKLTKDHVLAPSGKYYTEFRTCSYHPNKRTEVIKTFYEYRFWGYEYSEKQEKSDIIREGYKLFQARDWIDKVLQYAIPISLNNSLTSKQRERSFDGLNIRYG
Ci-40a	MISILITFLTCLTMCTCLIPNVFFDLNKNAITKFPWMVAITNESSLIAYGTLIHRKAVLTRALLEPEPKNIESLRVHADCFFLGEEALETNYNCSKVRQVNQYNIIQEHQDDNKKNLAILILTNSFKLTEDVDIIELTKFENDI
Ci-40b	MGREDKATWKSNYFTKLIQLLEDYPKCFIVGADNVGSKQMQQIRMSLRGNAVVLMGKNTMMRKAIRGHIERNAALEKLLPHIRGNVGFVFTRGDLVEVRDKLLENKVRAPARAGAMAPLSVVIPAQNTGLGPEKTSFFQALSIPTKISKGTIEIINDVHILKPGDRVGASEATLLNMLNISPFSYGLIVEQVYDSGTIFAPEILDIKPEDLREKFLAGVANLAAVCLAIGYPTVASVPHSIVNGFKNLLAIAAVTEVEFAEATTIKEYIKDPSKFAVAAAPAAAAAPAAAPAAEKKDEKKDDSDSEDDVMGFSLFD
Ci-40c	MILIIKTFIVFTFINFFVNIQVISSSSIESHLVDDKNINWMGAIFKRSSKFDSFKYKCQGIFVDPKLIYTVDQCVEALEPVEHIRVRVYKSSGGNNTEATDFEEREVEGIGWMRLYLFSSVPPMPVRKVTYLSLKTPFDLQLNVEFPTKNNLKYDVAKNVDVNSCFFTTLLYKNNGFEVKQSKARYITSKEACCDKNGNHVCTLCNAGRKVFCAEPVEAVMESFNQKESLASSLACKSKSNNAIFVVGISVNNTECAPKFTTF
Ci-45	MRFIILYAAISLVLTITTASPKKIVCYFGAWSVYRPGNGKFDINEIDPTLCTHLIYSFVGVDGKDVKVLDTWSDLPENLNGFGKFVSLRKKNPSIKIMVAVGGWNAGSVPFSQMAGDPVQRKAFAQNVVMFLKKYQFDGLDIDWEYPAQRGGSQEDIKNYVKLARTLKKAFSQHGYLLSAAVAAPESSASKSYNIAEMSKYLDFINLMEYDFHGPWDGHTGMNAPLSASSSDSGNELKLNIKASVNYWVKNGAPREKLILGIPTYGKSFTLSNPRNKGVGAPATSPGTAGPYTREAGMLGYNEICEMHKANDWEIHQDKERGVPYAVKGNQWVSFDDISAIIAKAKFVKQENLGGAMIWSIETDDFKGICGKRYPILKALNSILGRV
Ci-48a	MGQISIIIGLLFVIKCSISADSNLVVIKQDDPDDNSKGFTYDNLDFLSRFTTNAQYFLPIQWYCPQDCSEFTNSGFMYSTYYTYDKIPDNEKCLGRARQCATHKERSPYLESATIQHIWNWLAGGFSTESEYYRLKVQQVRKEICPICRCYCDNSEKPSATAAVCLDKISSDVERGYVVTGARFRIKNRVLRMQIQQGKLIDNQLIDQDTLEWQELGDCKSKKNMSYDYRALQTDDITLPNEYFVTGLSFRHDDVYQRIVLSVYGKKLRDLKNTTIKAVEFWRPSDSRTNLITPNMNIPTVSQLKNKELSQPDKNYITFQLPNFSLNIDDDYNELMPFLDIRDVVSDKEPLKGVGIYWRGQEGYGGFVAFKLFVENYTTSINQ
Ci-48b	MKQFIQIIFLGLAIRLGISADQTSNPDKFVCYWNSSSFIRSGPAKVNVMDLKPALSLCTHLIYNSAGINSKNYEVVSLKPKIETDSSRGLYRDIVDLKKCFPTLKIYLGIGGGVDPDSNYEKYLSLVEKSQTRNKFITSVVKFATDFNFDGVDLAWQFPPVESKKSENSLTSSLVNYAKSWIGRGAFKDEKVAEHRKGFSNLVWDLNSLLKQKNKALTLTVLPHVNVTAYYDPEILAQSLDAIHLMAFNKATPDVNPETADYPAPIYGRDNFKTQCIHNDVRYWTNQKTPKEKIVIGIPTHAFTWKLGKSDLRFNSGVPPIAANGPGAEGVVSSIPGFLSYAEVCNRLNDKSSSLIKVDDYLNNKNSYGSYAYRLYNPKTQEDGIWIGYESYISAENKA…
Ci-50	MMPRVLILFNIILLSESFTLKSFNPSDNLLIKIPPPNFDISWPRDISLKSELFSAPNKTKQVNCLGLGTTISKGFEFIFRSKDTKNNPLKVNFWVSSRSKPEPVEVTLAKGFDINDILFKVDRKTIFIIHGFLSHGRQQWVKDMERALLLADDVNVVAVDWSAHGNTWNYYKAAVNAKSVGSHIAKFLACIMDLIQESNPAGLESINWGPIHMIG
Ci-60	MVKLQIQKGKLQNGGIIGRGTNHWVPPSRTCTKVAPIVHDATAFVFDNITFPPDYALTGISFRKCVESWEHMNINIKTIRNCEGDDFIFLTAYGTSFNNILEGHNGEIVEGERSGILSLSGRRDYIKKDMLIPTKAEKHDQEEKRGNFATFRSTKRISNDAVPIIPYISTQDFMAKPTRPLVGIEMIYYGDDHHGGYISPVVYIK
Ci-65	no peptide detected
Ci-80a	CSWGYGNNGCDGGEDFRSYQWIMKHGGLPTEEDYGGYLGQDGYCHSDNVTLTAKMSGFVNVTSNDPNALKVAIAKHGPVSVAIDASHKTFSFYANGVYYDSSCGNRIDQLDHAVLAVGYGKLNGQDYWLVKNSWSNYWGNDGYILMAQKDNNCGVMTTPTYVIAA
Ci-80b	MERMYIFLIVGIIVLNILVNSVTGEEDKFIIEPYGPQKNYTAVKHANSRDNTQGLTFDCFNFISSTRINEWNLVEHGRKCRGRCMVYRNQTFLHRNESKNAVNVTDYCPGRLRLCKIYKEPKDTRTTIEFRRFFSPIPDTEEERYDAWLEYMKSLCATCRCYCDNSYNENKTSSICLDSVSSNTKEGYVISGVRLIVKDKMMKIQYQQAKLDEEGFINQTSNSDWLENP
Ci-95	MLLTSCPVLLLALIITPFCFGEQNEAAADDLLARAKALLTRINIEYGQWNYKLSIASWNYASNLTDANLAVQLNVSAQTADYIRSMYKEVIAFPWQNISDYDIQRQFKKLSTPGSAALSPEKYTEYDEVVSRMQSTYSTAKVCNYT
Ci-120	DVTRQSLQLIAEHVYLKLQQSFHQKDLAVFKAHANLLMQLFSDLESILSTNKHFLVGKWIKNARSLGTNVQEQKLYELNARNQITLWGPNGEIRDYANKQWAGVMSQYFGARWSLYLSVLEFALEFHRPINQTILSTFLYNMVEKPFTVPHNEFPAEPKGHSVEI
Ci-180	KGRYREDEIYPWVATSYAECQGNETWFQTCKFRNNSECNIQRDMVGVRCLPNNETYCREDEVFYGGYCYHLTKSNSSLNYEDAAQNCRERSSSLLYITSQKENDFVSEWLIRQHPDVKSVMMGGLGFPASNRSQWIWKDIHKTKFIFSKWWPGWNSEKILPPYVKSGVLCMAMKKEFPCSDNQNTKCHTDYFFWDTEVCGIPERDSTYICKRSNNDHF
Ci-220	MLVSYVFWVMALTLLSSKVNGAHFLSNLCTENKIGTYPYPGVNDVYFECEYGNATIYACPLGTNFNPIFMICSKGDVPYERKDCFNNGLYLPHPFDCTKFIICLNSKIKVIDCKFPMVYSIDTRRCEYRYRVSACRGTSAIISLRTDLNTYIHYNSNEILDKKRDLLHELTDLDEDVKEELDELNVDSSQLNRKLDAPIQNEVDDDDILYSSKKNSPDKISINFSNTIP
Ci-300	LVYWNAVDMLFASMKSPEIYLNIAGFILPSSKYAFPFLENDPGTKFVDFYDAIEGIQEFFYKYRDQISIDYNIIVAMTGAKLCVKPTRANPVMNCINGFSEGKPDITNKFDDEHETVDSAAIIHFDNQISSFTNAAQKIGFMFTGEFTRKKEQKKCPGIMEEYYRRGKFSLSWSTCTQKKIAHYLESPKAKALMSFPKYILKKERDQVIPTEPPKPSEGWLSNLNNWLFS
vem7	MHQKIHFELLCIFLYSQISTTYQEDIKADSTLNNEKLRFMYLWEQFDFSYPTEAAQQQAIESGEYVPGSELLGDIDIAHGKEGSRLFVTFPRVGKGTPATLGYILPSSIKSKNDIPVVIPYPNLELNKVGNCNTNLISVYRIKIDECGRLWVLDTGKIREQICPPKIVMFDLNSDQSSTYEFPEDQYQPESTFVNLAVDVRPNCLDTFVYIADPTGCQLIIYDHTNKNSWNIKHDVFSYDPDYISFTLAGYTFDQKDGVLGLALSPMRKNNDRILYFHSLSSATEHFVETSVLRKQSNFESDDNDSILKLFSSMKKKRSSQTGVEVIDRNGVLFSTTVMTAKINCWNTNNGLFEENILDNLAVVSAEDPGLPSALNLKLINLPNGRDELWINLVFFFVN…
vem11	MAVISSHYIILLTALNLFFPRILVDSYNVEHSRRYKREDPLPLPPKNITIYLTVNHKLEIFQVSKLENNHVANNYLKAWPVHTKKVESDQSNMEKKSDLSRVGTWVMYQNYSDKSAVVYFPKHNLMIGILGKKYNLNNASYTGTEEFRVTIPYTSDHDRKKREIDRIEEWIDNSPLSKKLKRSVNNETHNSKQYQFYLESLVFISGPAIEPLPTSLT
vem17	MLWRNTNTKIKQKFLKDFQKCIQTSSNILNKLPRDIYQCQFKEYVRDSTYLELERMQQMFIANEYDLNKDDTCSYNCKFPKKSLVSNYRNDDTQCEEILDCKILSSKLEVCALHHQPRRLEWFQDRGVVYGSNNISVCSGEKKKLLTSSWWLHSCDNCICTCKGKKSPKDNNLVTTTISFRDQTSDTKNNMVVVGIKFVHQNNMIHVQIKEGKILPRGKI
vem37	MASIIYASVILFALLHHGMAYTIWGSFEDRDNILNKTLDIYKSVNKNVKTPNFEVESSLLARELSSFLQQVQGMQVDFRDVPSTRIAEVINIIVNRNHNSSLEKAEQEVGKNRRLFVNEYSWFLLNNITSHEVQKMIREALELDNDHSMEHSKVMSDFFQLYLENYNELSSYQKTFRTKSEFVSALLRYNTKNEWQAFMMMTTAYKLRSLQSNDDNYIKEFERLSKQLKEKLDIHILKHFEVLISI
