# Supplementary material for: The venom composition of the parasitic wasp Chelonus inanitus resolved by combined expressed sequence tags analysis and proteomic approach
Source: BMC Genomics. 2010 Dec 7;11:693. doi: 10.1186/1471-2164-11-693 (PMC3091792; doi:10.1186/1471-2164-11-693)
Supplement: Additional file 8 — Sequence similarities between Ci-48a, Vem17 and Ci-80b and proteins similar to isoforms of lethal (1) G0193. Sequences similarities were determined by comparing the amino acid sequences of Ci-48a, Vem17 and Ci-80 to protein sequences deposited in NCBI nr database using BLASTP algorithm. The percentage of identity and E-value are given for each comparison. E: embryo; n.d.: not determined; n.s.: no significant similarity found (E-value> 1e-04); SG: salivary gland; VG: venom gland. [file 1471-2164-11-693-S8.XLS]

## Sheet: Feuille1
Protein name	Organism	Acc. no.	Tissue expression	Similarity to Ci-48a	Similarity to Vem17	Similarity to Ci-80b
hypothetical conserved secreted protein	Glossina morsitans morsitans	[GenBank:ADD20695.1]	SG	30/4e-22	27/2e-15	30/1e-04
lethal (1) G0193, isoform A	Drosophila melanogaster	[GenBank:AAF46301.1]	E	31/6e-19	31/9e-21	n.s.
lethal (1) G0193, isoform B	Drosophila melanogaster	[GenBank:AAS65275.1]	E	31/6e-19	31/9e-21	n.s.
hypothetical protein	Simulium nigrimanum	[GenBank:ACH56909.1]	SG	28/5e-16	n.s.	n.s.
similar to lethal (1) G0193 CG2206-PB, isoform B	Apis mellifera	[NCBI Reference Sequence: XP_001121007.1]	n.d.	33/5e-15	32/8e-17	n.s.
venom protein E/similar to GA15301-PA	Nasonia vitripennis	[NCBI Reference Sequence:XP_001603438.1]	VG	23/2e-15	29/3e-10	n.s.
venom protein W/similar to CG2206-PA	Nasonia vitripennis	[NCBI Reference Sequence:XP_001602724.1]	VG	27/3e-15	27/4e-07	n.s.
venom protein 2	Microctonus hyperodae	[GenBank:ABY19389.1]	VG	22/5e-08	33/9e-19	30/5e-04
hypothetical conserved protein	Simulium nigrimanum	[GenBank:ACZ28336.1]	SG	23/7e-05	23/1e-04	n.s.
hypothetical protein	Simulium nigrimanum	[GenBank:ACZ28354.1]	SG	28/4e-13	n.s.	n.s.
hypothetical conserved protein	Simulium nigrimanum	[GenBank:ACZ28152.1]	SG	28/2e-12	n.s.	n.s.
